# Supplementary material for: Global, Regional, and National Burden of Protein–Energy Malnutrition: A Systematic Analysis for the Global Burden of Disease Study
Source: Nutrients. 2022 Jun 22;14(13):2592. doi: 10.3390/nu14132592 (PMC9268010; doi:10.3390/nu14132592)
Supplement: Supplementary file 1 [file nutrients-14-02592-s001.zip]

Archive with 1 entries (1 files):
- nutrients-1750239-supplementary.pdf
